# Supplementary material for: Species-Specific Paternal Age Effects and Sperm Methylation Levels of Developmentally Important Genes
Source: Cells. 2022 Feb 19;11(4):731. doi: 10.3390/cells11040731 (PMC8870257; doi:10.3390/cells11040731)
Supplement: Supplementary file 1 [file cells-11-00731-s001.zip]

Archive with 1 entries (1 files):
- cells-1534220-supplementary.pdf
